# Supplementary material for: Liposome-Mediated Gene Transfer in Differentiated HepaRG™ Cells: Expression of Liver Specific Functions and Application to the Cytochrome P450 2D6 Expression
Source: Cells. 2022 Dec 2;11(23):3904. doi: 10.3390/cells11233904 (PMC9737581; doi:10.3390/cells11233904)
Supplement: Supplementary file 1 [file cells-11-03904-s001.zip]

Archive with 1 entries (1 files):
- cells-1980185-supplementary.pdf
